# Supplementary material for: Structural and Dynamical Effects of the CaO/SrO Substitution in Bioactive Glasses
Source: Molecules. 2024 Oct 5;29(19):4720. doi: 10.3390/molecules29194720 (PMC11478278; doi:10.3390/molecules29194720)
Supplement: Supplementary file 1 [file molecules-29-04720-s001.zip]

Archive with 1 entries (1 files):
- molecules-3179800-supplementary.pdf
